# Supplementary material for: The Possible Role of Anti- and Protumor-Infiltrating Lymphocytes in Pathologic Complete Response in Early Breast Cancer Patients Treated with Neoadjuvant Systemic Therapy
Source: Cancers (Basel). 2023 Sep 29;15(19):4794. doi: 10.3390/cancers15194794 (PMC10571934; doi:10.3390/cancers15194794)
Supplement: Supplementary file 1 [file cancers-15-04794-s001.zip]

Archive with 1 entries (1 files):
- cancers-2590840-supplementary.pdf
